# Supplementary material for: Post-COVID-19 Thyroid Dysfunction and Autoimmune Ultrasound Changes: A 12-Month Prospective Cohort Study
Source: Medicina (Kaunas). 2026 Jul 14;62(7):1354. doi: 10.3390/medicina62071354 (PMC13413736; doi:10.3390/medicina62071354)
Supplement: Supplementary file 1 [file medicina-62-01354-s001.zip]

Archive with 1 entries (1 files):
- medicina-4364485-supplementary.pdf
